# Supplementary material for: Influence of Morphometry on Echocardiographic Measurements in Cavalier King Charles Spaniels: An Inverse Probability Weighting Analysis
Source: Vet Sci. 2021 Sep 23;8(10):205. doi: 10.3390/vetsci8100205 (PMC8538534; doi:10.3390/vetsci8100205)
Supplement: Supplementary file 1 [file vetsci-08-00205-s001.zip]

Archive with 1 entries (1 files):
- vetsci-1349478-supplementary.pdf
